# Supplementary material for: Electrochemical Sensor for the Determination of Methylthiouracil in Meat Samples
Source: Sensors (Basel). 2022 Nov 15;22(22):8842. doi: 10.3390/s22228842 (PMC9696097; doi:10.3390/s22228842)
Supplement: Supplementary file 1 [file sensors-22-08842-s001.zip]

Archive with 1 entries (1 files):
- sensors-1979546-supplementary.pdf
